# Supplementary material for: ﻿Argostemma sawmlianae (Rubiaceae, Argostemmateae), a new species from Northeast India under the Indo-Burma Hotspot
Source: PhytoKeys. 2025 Nov 25;266:317–28. doi: 10.3897/phytokeys.266.162537 (PMC12673332; doi:10.3897/phytokeys.266.162537)
Supplement: XML Treatment for Argostemma sawmlianae [file phytokeys.266.162537-treatment1.xml]

<!DOCTYPE tp:taxon-treatment
  PUBLIC "-//TaxonX//DTD Taxonomic Treatment Publishing DTD v0 20100105//EN" "tax-treatment-NSO.dtd">
<tp:taxon-treatment xmlns:tp="http://www.plazi.org/taxpub"><tp:treatment-meta><kwd-group><label>Taxon classification</label><kwd>
              <named-content content-type="kingdom">Plantae</named-content>
            </kwd><kwd>
              <named-content content-type="order">Gentianales</named-content>
            </kwd><kwd>
              <named-content content-type="family">Rubiaceae</named-content>
            </kwd></kwd-group><mixed-citation publication-type="journal"><person-group><name><surname>Lalhlupuii</surname><given-names>Margaret</given-names></name><name><surname>Tlanhlui</surname><given-names>Lal</given-names></name><name><surname>Khomdram</surname><given-names>Sandhyarani Devi</given-names></name><name><surname>Yumkham</surname><given-names>Sanatombi Devi</given-names></name></person-group><article-title>﻿<italic><tp:taxon-name><tp:taxon-name-part taxon-name-part-type="genus" reg="Argostemma">Argostemma</tp:taxon-name-part> <tp:taxon-name-part taxon-name-part-type="species" reg="sawmlianae">sawmlianae</tp:taxon-name-part></tp:taxon-name></italic> (<tp:taxon-name><tp:taxon-name-part taxon-name-part-type="family">Rubiaceae</tp:taxon-name-part></tp:taxon-name>, Argostemmateae), a new species from Northeast India under the Indo-Burma Hotspot</article-title><source>PhytoKeys</source><day>25</day><month>11</month><year>2025</year><volume>266</volume><fpage>317</fpage><lpage>328</lpage><pub-id pub-id-type="doi">10.3897/phytokeys.266.162537</pub-id></mixed-citation></tp:treatment-meta><tp:nomenclature><label>﻿</label><tp:taxon-name><object-id xmlns:xlink="http://www.w3.org/1999/xlink" content-type="arpha" xlink:type="simple">DA3B4D69-11EB-55A9-BB70-64038CB0C553</object-id>
            <tp:taxon-name-part taxon-name-part-type="genus" reg="Argostemma">Argostemma</tp:taxon-name-part>
            <tp:taxon-name-part taxon-name-part-type="species" reg="sawmlianae">sawmlianae</tp:taxon-name-part>
            <object-id xmlns:xlink="http://www.w3.org/1999/xlink" content-type="ipni" xlink:type="simple">urn:lsid:ipni.org:names:77363110-1</object-id>
          </tp:taxon-name><tp:taxon-authority>Lalhlupuii, Tlanhlui, S.D.Khomdram &amp; S.D.Yumkham</tp:taxon-authority><tp:taxon-status xmlns:xlink="http://www.w3.org/1999/xlink" xlink:type="simple">sp. nov.</tp:taxon-status><xref ref-type="fig" rid="F1">Figs 1</xref><xref ref-type="fig" rid="F2">, 2</xref><xref ref-type="fig" rid="F3">, 3</xref></tp:nomenclature><tp:treatment-sec sec-type="material" id="SECID0EJOAC"><title>Type.</title><p>India. • Mizoram, Aizawl district, Lungleng village, <named-content xmlns:xlink="http://www.w3.org/1999/xlink" content-type="dwc:verbatimCoordinates" xlink:type="simple"><named-content content-type="geo-json" specific-use="{&#34;type&#34;:&#34;Point&#34;,&#34;coordinates&#34;:[92.663530,23.665810]}" id="NCID0EYOAC" xlink:type="simple">23.66581, 92.66353</named-content></named-content>, 1003 m alt., 05 July 2022, <italic>Lalhlupuii 128870</italic> (holotype: ASSAM!; isotype: MZUH!, MUMP!).</p></tp:treatment-sec><tp:treatment-sec sec-type="diagnosis" id="SECID0E6OAC"><title>Diagnosis.</title><p>It is similar to <italic><tp:taxon-name><tp:taxon-name-part taxon-name-part-type="genus" reg="Argostemma">Argostemma</tp:taxon-name-part> <tp:taxon-name-part taxon-name-part-type="species" reg="courtallense">courtallense</tp:taxon-name-part></tp:taxon-name></italic> Arn. and <italic><tp:taxon-name><tp:taxon-name-part taxon-name-part-type="genus" reg="Argostemma">A.</tp:taxon-name-part> <tp:taxon-name-part taxon-name-part-type="species" reg="sarmentosum">sarmentosum</tp:taxon-name-part></tp:taxon-name></italic> Wall., but differs from the two in having one pair of larger sessile leaves (11.5–18.5 cm long), longer peduncle (4–6.5 cm long), more flowers per cyme (8–33), and campanulate corolla with falcate petals which are reflexed and strongly rolled backwards (Fig. <xref ref-type="fig" rid="F3">3</xref>, Table <xref ref-type="table" rid="T1">1</xref>).</p><table-wrap id="T1" position="float" orientation="portrait"><label>Table 1.</label><caption><p>Comparison of <italic><tp:taxon-name><tp:taxon-name-part taxon-name-part-type="genus" reg="Argostemma">Argostemma</tp:taxon-name-part> <tp:taxon-name-part taxon-name-part-type="species" reg="sawmlianae">sawmlianae</tp:taxon-name-part></tp:taxon-name></italic>, <italic><tp:taxon-name><tp:taxon-name-part taxon-name-part-type="genus" reg="Argostemma">A.</tp:taxon-name-part> <tp:taxon-name-part taxon-name-part-type="species" reg="courtallense">courtallense</tp:taxon-name-part></tp:taxon-name></italic> and <italic><tp:taxon-name><tp:taxon-name-part taxon-name-part-type="genus" reg="Argostemma">A.</tp:taxon-name-part> <tp:taxon-name-part taxon-name-part-type="species" reg="sarmentosum">sarmentosum</tp:taxon-name-part></tp:taxon-name></italic>.</p></caption><table id="TID0ELCAG" rules="all"><tbody><tr><th rowspan="1" colspan="1">Characters</th><th rowspan="1" colspan="1">
                    <italic>
                      <tp:taxon-name><tp:taxon-name-part taxon-name-part-type="genus" reg="Argostemma">A.</tp:taxon-name-part> <tp:taxon-name-part taxon-name-part-type="species" reg="sawmlianae">sawmlianae</tp:taxon-name-part></tp:taxon-name>
                    </italic>
                  </th><th rowspan="1" colspan="1">
                    <italic>
                      <tp:taxon-name><tp:taxon-name-part taxon-name-part-type="genus" reg="Argostemma">A.</tp:taxon-name-part> <tp:taxon-name-part taxon-name-part-type="species" reg="courtallense">courtallense</tp:taxon-name-part></tp:taxon-name>
                    </italic>
                  </th><th rowspan="1" colspan="1">
                    <italic>
                      <tp:taxon-name><tp:taxon-name-part taxon-name-part-type="genus" reg="Argostemma">A.</tp:taxon-name-part> <tp:taxon-name-part taxon-name-part-type="species" reg="sarmentosum">sarmentosum</tp:taxon-name-part></tp:taxon-name>
                    </italic>
                  </th></tr><tr><td rowspan="1" colspan="1">Rhizomes</td><td rowspan="1" colspan="1">Non-tuberous</td><td rowspan="1" colspan="1">Tuberous</td><td rowspan="1" colspan="1">Tuberous</td></tr><tr><td rowspan="1" colspan="1">Stem size</td><td rowspan="1" colspan="1">1.5–7 cm</td><td rowspan="1" colspan="1">8–20 cm</td><td rowspan="1" colspan="1">10–20 cm</td></tr><tr><td rowspan="1" colspan="1">Leaves</td><td rowspan="1" colspan="1">1-pair, anisophyllous, broadly ovate to elliptic, 11.5–18.5 cm long</td><td rowspan="1" colspan="1">2-pairs, isophyllous, elliptic ovate, 7 cm long</td><td rowspan="1" colspan="1">2-pairs, anisophyllous, elliptic ovate, 2–10 cm long</td></tr><tr><td rowspan="1" colspan="1">Stipule</td><td rowspan="1" colspan="1">Ovate, 5–7 × 3–4 mm</td><td rowspan="1" colspan="1">Ovate, 7–8 × 1–2 mm</td><td rowspan="1" colspan="1">Broadly ovate or elliptic, 1.5–2 × 2 mm</td></tr><tr><td rowspan="1" colspan="1">Petiole</td><td rowspan="1" colspan="1">Sessile</td><td rowspan="1" colspan="1">0–2 cm</td><td rowspan="1" colspan="1">0.2–0.3 cm</td></tr><tr><td rowspan="1" colspan="1">Number of flowers per cyme</td><td rowspan="1" colspan="1">8–33 flowered</td><td rowspan="1" colspan="1">3 to many flowered</td><td rowspan="1" colspan="1">6–10 flowered</td></tr><tr><td rowspan="1" colspan="1">Bract</td><td rowspan="1" colspan="1">4–6, basally connate</td><td rowspan="1" colspan="1">Free</td><td rowspan="1" colspan="1">2–3, free</td></tr><tr><td rowspan="1" colspan="1">Peduncle</td><td rowspan="1" colspan="1">4–6.5 cm</td><td rowspan="1" colspan="1">3–6 cm</td><td rowspan="1" colspan="1">3–6 cm</td></tr><tr><td rowspan="1" colspan="1">Calyx</td><td rowspan="1" colspan="1">Lobes 4, 6–10 × 4–5 mm, sequential colour changes from white to green</td><td rowspan="1" colspan="1">Lobes 4, 3 × 2 mm, sequential colour changes from white to green</td><td rowspan="1" colspan="1">Lobes 5, 9–10 × 4–5 mm long, persistent green</td></tr><tr><td rowspan="1" colspan="1">Corolla</td><td rowspan="1" colspan="1">Campanulate, lobes falcate, 7–10 × 3–6 mm, reflexed and strongly rolled backwards</td><td rowspan="1" colspan="1">Star shaped, lobes ovate, 7–8 × 2–2.5 mm, not reflexed</td><td rowspan="1" colspan="1">Star shaped, lobes narrowly triangular, 7–8 × 2.5–3 mm, rarely reflexed</td></tr><tr><td rowspan="1" colspan="1">Stamen</td><td rowspan="1" colspan="1">Filament 2–3 mm, anther 6 mm</td><td rowspan="1" colspan="1">Flament 3 mm, anther 3 mm</td><td rowspan="1" colspan="1">Filament 2.5–2.8 mm, anther 6 mm</td></tr></tbody></table></table-wrap></tp:treatment-sec><tp:treatment-sec sec-type="description" id="SECID0ESHAE"><title>Description.</title><p>Epilithic, perennial herb, 7–17 cm tall, attached to substratum with dense, much-branched, non-tuberous matted roots. Stem semi-erect, terete, unbranched, 1.5–7 cm long, greenish white, pubescent. Leaves opposite, strongly anisophyllous, paired, sessile, reticulate eucamptodromous, secondary veins 6, ovate, 11.5–18.5 × 10–13.3 cm, base cordate, margin entire, apex acute, pubescent on both sides; small pair of rudimentary leaves, sessile, broadly ovate to elliptic, 3–7 × 3–4 mm, green, pubescent. Stipule sessile, ovate, 5–7 × 3–4 mm, base cordate, apex acute, green, margin pubescent. Inflorescence umbelliform, flowers basipetal, single, rarely 2–4, 8–33 flowered. Bracts foliaceous, 4–6, fused, unequal size, whorled, elliptic to ovate, 8–11 × 4–6 mm, green, margin pubescent, whorled, isomorphic with number of inflorescences (1–4); peduncle 4–6.5 cm long, greenish white, glabrous. Flowers pedicellate, 4-merous, actinomorphic, 1.8–2.2 cm, pedicel 7–10 mm long, white, pubescent. Calyx 4-lobed, lobes basally connate, ovate, 6–10 × 4–5 mm, petaloid, white, calyx teeth tip green, become completely green after anthesis, glabrous. Corolla 4, white, falcate, 6–8 × 2–3 mm; ¾ lobes reflexed, tube green blotched, 1–2 × 1–3 mm, tuff haired at tip of corolla lobe. Stamens 4, equal, anthers free, loosely arranged, basifixed, 6 mm long, yellow, exserted from the corolla tube, glabrous; filaments 2–3 mm, free, S-like curvature, white.</p><fig id="F1" position="float" orientation="portrait"><object-id xmlns:xlink="http://www.w3.org/1999/xlink" content-type="doi" xlink:type="simple">10.3897/phytokeys.266.162537.figure1</object-id><object-id xmlns:xlink="http://www.w3.org/1999/xlink" content-type="arpha" xlink:type="simple">A750CF29-6070-5881-96E2-51FBA713FED3</object-id><label>Figure 1.</label><caption><p><italic><tp:taxon-name><tp:taxon-name-part taxon-name-part-type="genus" reg="Argostemma">Argostemma</tp:taxon-name-part> <tp:taxon-name-part taxon-name-part-type="species" reg="sawmlianae">sawmlianae</tp:taxon-name-part></tp:taxon-name></italic> Lalhlupuii, Tlanhlui, S.D.Khomdram &amp; S.D.Yumkham, sp. nov. <bold>A, B.</bold> Habit; <bold>C.</bold> Anisophyllous leaves with inflorescence (inverted view); <bold>D.</bold> Leaf with stipule; <bold>E, F.</bold> Anisophyllous leaves; <bold>G.</bold> Flower with bract; <bold>H.</bold> Inflorescence; <bold>I.</bold> Foliaceous bracts; <bold>J.</bold> Rudimentary leaves; <bold>K.</bold> Petaloid calyx with green tips; <bold>L.</bold> Corolla with green blotched tubes; <bold>M.</bold> Corolla with reflexed and backwardly rolled lobes; <bold>N.</bold> Single falcate shaped corolla lobe; <bold>O.</bold> Corolla lobes; <bold>P.</bold> Single stamen with curved filament; <bold>Q.</bold> Androecium with loosely arranged stamens. (photos by Margaret Lalhlupuii &amp; Lal Tlanhlui).</p></caption><graphic xmlns:xlink="http://www.w3.org/1999/xlink" xlink:href="phytokeys-266-317_article-162537__-g001.jpg" position="float" orientation="portrait" xlink:type="simple" id="oo_1477622.jpg"><uri content-type="original_file" xlink:type="simple">https://binary.pensoft.net/fig/1477622</uri></graphic></fig><p>Style 1–1.2 cm long, white, glabrous; stigma club shaped, yellow; ovary inferior, bilocular, axile placentation, hairy; ovule numerous, yellow. Seeds numerous, minute, triangular, 600 × 300 μm, black, testa reticulate, central mamilla in each cavity (Fig. <xref ref-type="fig" rid="F2">2D, E</xref>).</p><fig id="F2" position="float" orientation="portrait"><object-id xmlns:xlink="http://www.w3.org/1999/xlink" content-type="doi" xlink:type="simple">10.3897/phytokeys.266.162537.figure2</object-id><object-id xmlns:xlink="http://www.w3.org/1999/xlink" content-type="arpha" xlink:type="simple">B9440544-D079-5AAD-887F-F2EFC3034B51</object-id><label>Figure 2.</label><caption><p><italic><tp:taxon-name><tp:taxon-name-part taxon-name-part-type="genus" reg="Argostemma">Argostemma</tp:taxon-name-part> <tp:taxon-name-part taxon-name-part-type="species" reg="sawmlianae">sawmlianae</tp:taxon-name-part></tp:taxon-name></italic> Lalhlupuii, Tlanhlui, S.D.Khomdram &amp; S.D.Yumkham, sp. nov. <bold>A.</bold> Single flower; <bold>B.</bold> Pistil; <bold>C.</bold> Cross section of ovary; <bold>D.</bold> Seeds (LM image); <bold>E.</bold> Seed (SEM image); <bold>F.</bold> Pollen (SEM image); <bold>G.</bold><italic><tp:taxon-name><tp:taxon-name-part taxon-name-part-type="genus" reg="Argostemma">A.</tp:taxon-name-part> <tp:taxon-name-part taxon-name-part-type="species" reg="sawmlianae">sawmlianae</tp:taxon-name-part></tp:taxon-name></italic> in type locality; <bold>H, I.</bold><italic><tp:taxon-name><tp:taxon-name-part taxon-name-part-type="genus" reg="Argostemma">A.</tp:taxon-name-part> <tp:taxon-name-part taxon-name-part-type="species" reg="verticillatum">verticillatum</tp:taxon-name-part></tp:taxon-name></italic> from Manipur; <bold>J.</bold><italic><tp:taxon-name><tp:taxon-name-part taxon-name-part-type="genus" reg="Argostemma">A.</tp:taxon-name-part> <tp:taxon-name-part taxon-name-part-type="species" reg="kamjongense">kamjongense</tp:taxon-name-part></tp:taxon-name></italic> from Manipur; <bold>K.</bold><italic><tp:taxon-name><tp:taxon-name-part taxon-name-part-type="genus" reg="Argostemma">A.</tp:taxon-name-part> <tp:taxon-name-part taxon-name-part-type="species" reg="sarmentosum">sarmentosum</tp:taxon-name-part></tp:taxon-name></italic> from Meghalaya. (photos by Margaret Lalhlupuii, Lal Tlanhlui &amp; Yumkham).</p></caption><graphic xmlns:xlink="http://www.w3.org/1999/xlink" xlink:href="phytokeys-266-317_article-162537__-g002.jpg" position="float" orientation="portrait" xlink:type="simple" id="oo_1477623.jpg"><uri content-type="original_file" xlink:type="simple">https://binary.pensoft.net/fig/1477623</uri></graphic></fig><fig id="F3" position="float" orientation="portrait"><object-id xmlns:xlink="http://www.w3.org/1999/xlink" content-type="doi" xlink:type="simple">10.3897/phytokeys.266.162537.figure3</object-id><object-id xmlns:xlink="http://www.w3.org/1999/xlink" content-type="arpha" xlink:type="simple">33684B0C-7946-5C1B-8DB7-C249290A3C36</object-id><label>Figure 3.</label><caption><p><bold>A.</bold> Holotype of <italic><tp:taxon-name><tp:taxon-name-part taxon-name-part-type="genus" reg="Argostemma">Argostemma</tp:taxon-name-part> <tp:taxon-name-part taxon-name-part-type="species" reg="sawmlianae">sawmlianae</tp:taxon-name-part></tp:taxon-name></italic> Lalhlupuii, Tlanhlui, S.D.Khomdram &amp; S.D.Yumkham, sp. nov. (Lalhlupuii 128870, ASSAM!); <bold>B.</bold> Herbarium Specimen of <italic><tp:taxon-name><tp:taxon-name-part taxon-name-part-type="genus" reg="Argostemma">A.</tp:taxon-name-part> <tp:taxon-name-part taxon-name-part-type="species" reg="courtallense">courtallense</tp:taxon-name-part></tp:taxon-name></italic> [K000030994] (reproduced with permission from <ext-link xmlns:xlink="http://www.w3.org/1999/xlink" xlink:href="http://specimens.kew.org/herbarium/K000030994" ext-link-type="uri" xlink:type="simple">http://specimens.kew.org/herbarium/K000030994</ext-link>); <bold>C.</bold> Herbarium specimen of <italic><tp:taxon-name><tp:taxon-name-part taxon-name-part-type="genus" reg="Argostemma">A.</tp:taxon-name-part> <tp:taxon-name-part taxon-name-part-type="species" reg="sarmentosum">sarmentosum</tp:taxon-name-part></tp:taxon-name></italic> [K000030998] (reproduced with permission from <ext-link xmlns:xlink="http://www.w3.org/1999/xlink" xlink:href="http://specimens.kew.org/herbarium/K000030998" ext-link-type="uri" xlink:type="simple">http://specimens.kew.org/herbarium/K000030998</ext-link>); <bold>D.</bold> Herbarium specimen of <italic><tp:taxon-name><tp:taxon-name-part taxon-name-part-type="genus" reg="Argostemma">A.</tp:taxon-name-part> <tp:taxon-name-part taxon-name-part-type="species" reg="sarmentosum">sarmentosum</tp:taxon-name-part></tp:taxon-name></italic> [MUMP001591]</p></caption><graphic xmlns:xlink="http://www.w3.org/1999/xlink" xlink:href="phytokeys-266-317_article-162537__-g003.jpg" position="float" orientation="portrait" xlink:type="simple" id="oo_1477624.jpg"><uri content-type="original_file" xlink:type="simple">https://binary.pensoft.net/fig/1477624</uri></graphic></fig></tp:treatment-sec><tp:treatment-sec sec-type="Pollen grains" id="SECID0EWOAE"><title>Pollen grains.</title><p>Monad, heteropolar, very small 8–9 × 8–9 µm, triangular amb, isodiametric (P/E ratio 1), triradiate colpi (dry) (Fig. <xref ref-type="fig" rid="F2">2F</xref>).</p></tp:treatment-sec><tp:treatment-sec sec-type="phenology" id="SECID0EAPAE"><title>Phenology.</title><p>Flowering from June–July and fruiting from July–August.</p></tp:treatment-sec><tp:treatment-sec sec-type="distribution" id="SECID0EFPAE"><title>Distribution and ecology.</title><p>The plant was found growing on a damp rock-wall along a stream with mosses, pteridophytes (<italic><tp:taxon-name><tp:taxon-name-part taxon-name-part-type="genus" reg="Selaginella">Selaginella</tp:taxon-name-part></tp:taxon-name></italic> sp., <italic><tp:taxon-name><tp:taxon-name-part taxon-name-part-type="genus" reg="Asplenium">Asplenium</tp:taxon-name-part></tp:taxon-name></italic> sp.) and <italic><tp:taxon-name><tp:taxon-name-part taxon-name-part-type="genus" reg="Begonia">Begonia</tp:taxon-name-part></tp:taxon-name></italic> spp. (<tp:taxon-name><tp:taxon-name-part taxon-name-part-type="family">Begoniaceae</tp:taxon-name-part></tp:taxon-name>). The plant was collected from <italic>Lungleng</italic> village in Aizawl District of Mizoram, India which is located at <named-content xmlns:xlink="http://www.w3.org/1999/xlink" content-type="dwc:verbatimCoordinates" xlink:type="simple"><named-content content-type="geo-json" specific-use="{&#34;type&#34;:&#34;Point&#34;,&#34;coordinates&#34;:[92.661389,23.665833]}" id="NCID0EPQAE" xlink:type="simple">23°39'57"N, 92°39'41"E</named-content></named-content>, south of Aizawl city. Positioned at an elevation of 1011 m above sea level, Lungleng receives an average annual rainfall of about 2500 mm, with temperature ranging from 26 °C–31 °C. The settlement lies atop a hill and is encircled by a narrow belt of dense community reserve forest comprising subtropical broad-leaved evergreen mixed forest and with patches of secondary forest surrounding the reserved area.</p></tp:treatment-sec><tp:treatment-sec sec-type="conservation status" id="SECID0E1QAE"><title>Conservation status.</title><p>The newly described species was found growing as a lithophyte at its type locality only, represented by a single population of 39 mature individuals which are less than 50. The habitat which is situated along a roadside faces significant threats from frequent landslides and ongoing developmental activities such as road construction and expansion. The estimated area of occupancy (<abbrev xmlns:xlink="http://www.w3.org/1999/xlink" xlink:title="area of occupancy" id="ABBRID0EARAE" xlink:type="simple">AOO</abbrev>) is less than 10 km<sup>2</sup>. Based on current field observations, the species is provisionally assessed as Critically Endangered [<abbrev xmlns:xlink="http://www.w3.org/1999/xlink" xlink:title="Critically Endangered" id="ABBRID0EGRAE" xlink:type="simple">CR</abbrev> B2 ab (ii, iii, v) c (ii, iii, iv) D] according to the IUCN Red List Categories and Criteria (<xref ref-type="bibr" rid="B15">IUCN 2024</xref>). Further research is necessary for thorough and long-term population assessment to yield a more precise conservation evaluation.</p></tp:treatment-sec><tp:treatment-sec sec-type="etymology" id="SECID0EORAE"><title>Etymology.</title><p>The specific epithet <italic>sawmlianae</italic> is to honour Mal <tp:taxon-name><tp:taxon-name-part taxon-name-part-type="genus" reg="Sawmliana">Sawmliana</tp:taxon-name-part></tp:taxon-name>, a forest conservator and naturalist, as a recognition of his efforts and contribution in exploring the flora and fauna for conservation measures in Mizoram.</p></tp:treatment-sec><tp:treatment-sec sec-type="Suggested common name" id="SECID0EESAE"><title>Suggested common name.</title><p><italic><tp:taxon-name><tp:taxon-name-part taxon-name-part-type="genus" reg="Sawmliana">Sawmliana</tp:taxon-name-part> <tp:taxon-name-part taxon-name-part-type="species" reg="par">par</tp:taxon-name-part></tp:taxon-name></italic> (Mizo)</p><sec sec-type="﻿Molecular studies of Argostemma sawmlianae" id="SECID0EVSAE"><title>﻿Molecular studies of <italic><tp:taxon-name><tp:taxon-name-part taxon-name-part-type="genus" reg="Argostemma">Argostemma</tp:taxon-name-part> <tp:taxon-name-part taxon-name-part-type="species" reg="sawmlianae">sawmlianae</tp:taxon-name-part></tp:taxon-name></italic></title><p>After analysis of the <italic>matK</italic> and ITS2 sequences from <italic><tp:taxon-name><tp:taxon-name-part taxon-name-part-type="genus" reg="Argostemma">Argostemma</tp:taxon-name-part> <tp:taxon-name-part taxon-name-part-type="species" reg="sawmlianae">sawmlianae</tp:taxon-name-part></tp:taxon-name></italic>, it was observed that the consensus length of the <italic>matK</italic> sequence is 766 bp with 29.51% G:C content and that of ITS2 is 438 bp with 52.69% G:C content. A Maximum Likelihood (<abbrev xmlns:xlink="http://www.w3.org/1999/xlink" xlink:title="Maximum Likelihood" id="ABBRID0EVTAE" xlink:type="simple">ML</abbrev>) tree was constructed using <italic>matK</italic> and ITS2 sequences in MEGA X (Molecular Evolutionary Genetics Analysis, X) to analyze the placement of <italic><tp:taxon-name><tp:taxon-name-part taxon-name-part-type="genus" reg="Argostemma">A.</tp:taxon-name-part> <tp:taxon-name-part taxon-name-part-type="species" reg="sawmlianae">sawmlianae</tp:taxon-name-part></tp:taxon-name></italic> among different members of <tp:taxon-name><tp:taxon-name-part taxon-name-part-type="family">Rubiaceae</tp:taxon-name-part></tp:taxon-name> with <italic><tp:taxon-name><tp:taxon-name-part taxon-name-part-type="genus" reg="Cinchona">Cinchona</tp:taxon-name-part> <tp:taxon-name-part taxon-name-part-type="species" reg="officinalis">officinalis</tp:taxon-name-part></tp:taxon-name></italic> as an outgroup species (Figs <xref ref-type="fig" rid="F4">4</xref>, <xref ref-type="fig" rid="F5">5</xref>).</p><fig id="F4" position="float" orientation="portrait"><object-id xmlns:xlink="http://www.w3.org/1999/xlink" content-type="doi" xlink:type="simple">10.3897/phytokeys.266.162537.figure4</object-id><object-id xmlns:xlink="http://www.w3.org/1999/xlink" content-type="arpha" xlink:type="simple">1B1BE3CB-C539-578C-8687-D0A34281F9B9</object-id><label>Figure 4.</label><caption><p>Phylogenetic tree of <italic><tp:taxon-name><tp:taxon-name-part taxon-name-part-type="genus" reg="Argostemma">Argostemma</tp:taxon-name-part> <tp:taxon-name-part taxon-name-part-type="species" reg="sawmlianae">sawmlianae</tp:taxon-name-part></tp:taxon-name></italic> reconstructed based on Maximum Likelihood (<abbrev xmlns:xlink="http://www.w3.org/1999/xlink" xlink:title="Maximum Likelihood" id="ABBRID0ERVAE" xlink:type="simple">ML</abbrev>) as a cladistic method comprising 31 <italic>matK</italic> nucleotide sequences using MEGA X. Red solid circle indicates the placement of <italic><tp:taxon-name><tp:taxon-name-part taxon-name-part-type="genus" reg="Argostemma">A.</tp:taxon-name-part> <tp:taxon-name-part taxon-name-part-type="species" reg="sawmlianae">sawmlianae</tp:taxon-name-part></tp:taxon-name></italic> among <italic><tp:taxon-name><tp:taxon-name-part taxon-name-part-type="genus" reg="Argostemma">A.</tp:taxon-name-part> <tp:taxon-name-part taxon-name-part-type="species" reg="hookeri">hookeri</tp:taxon-name-part></tp:taxon-name></italic>, <italic><tp:taxon-name><tp:taxon-name-part taxon-name-part-type="genus" reg="Argostemma">A.</tp:taxon-name-part> <tp:taxon-name-part taxon-name-part-type="species" reg="yappi">yappi</tp:taxon-name-part></tp:taxon-name></italic> and <italic><tp:taxon-name><tp:taxon-name-part taxon-name-part-type="genus" reg="Argostemma">Argostemma</tp:taxon-name-part></tp:taxon-name></italic> sp. in the phylogenetic tree.</p></caption><graphic xmlns:xlink="http://www.w3.org/1999/xlink" xlink:href="phytokeys-266-317_article-162537__-g004.jpg" position="float" orientation="portrait" xlink:type="simple" id="oo_1477625.jpg"><uri content-type="original_file" xlink:type="simple">https://binary.pensoft.net/fig/1477625</uri></graphic></fig><fig id="F5" position="float" orientation="portrait"><object-id xmlns:xlink="http://www.w3.org/1999/xlink" content-type="doi" xlink:type="simple">10.3897/phytokeys.266.162537.figure5</object-id><object-id xmlns:xlink="http://www.w3.org/1999/xlink" content-type="arpha" xlink:type="simple">9B51A49F-F410-5BF2-BA01-1AEC0BE38D05</object-id><label>Figure 5.</label><caption><p>Phylogenetic tree of <italic><tp:taxon-name><tp:taxon-name-part taxon-name-part-type="genus" reg="Argostemma">Argostemma</tp:taxon-name-part> <tp:taxon-name-part taxon-name-part-type="species" reg="sawmlianae">sawmlianae</tp:taxon-name-part></tp:taxon-name></italic> reconstructed based on Maximum Likelihood (<abbrev xmlns:xlink="http://www.w3.org/1999/xlink" xlink:title="Maximum Likelihood" id="ABBRID0EXXAE" xlink:type="simple">ML</abbrev>) as a cladistic method comprising of 27 ITS2 nucleotide sequences using MEGA X. Red solid circle indicates the placement of <italic><tp:taxon-name><tp:taxon-name-part taxon-name-part-type="genus" reg="Argostemma">A.</tp:taxon-name-part> <tp:taxon-name-part taxon-name-part-type="species" reg="sawmlianae">sawmlianae</tp:taxon-name-part></tp:taxon-name></italic> with <italic><tp:taxon-name><tp:taxon-name-part taxon-name-part-type="genus" reg="Argostemma">A.</tp:taxon-name-part> <tp:taxon-name-part taxon-name-part-type="species" reg="yappi">yappi</tp:taxon-name-part></tp:taxon-name></italic> in the phylogenetic tree.</p></caption><graphic xmlns:xlink="http://www.w3.org/1999/xlink" xlink:href="phytokeys-266-317_article-162537__-g005.jpg" position="float" orientation="portrait" xlink:type="simple" id="oo_1477626.jpg"><uri content-type="original_file" xlink:type="simple">https://binary.pensoft.net/fig/1477626</uri></graphic></fig><p>Phylogenetic analyses based on <italic>matK</italic> and ITS2 regions of the newly described species and available database from <abbrev xmlns:xlink="http://www.w3.org/1999/xlink" xlink:title="National Center for Biotechnology Information" id="ABBRID0E1YAE" xlink:type="simple">NCBI</abbrev> (Suppl. material <xref ref-type="supplementary-material" rid="S1">1</xref>: table S1) confirmed the placement of the newly described species within <italic><tp:taxon-name><tp:taxon-name-part taxon-name-part-type="genus" reg="Argostemma">Argostemma</tp:taxon-name-part></tp:taxon-name></italic> (<tp:taxon-name><tp:taxon-name-part taxon-name-part-type="family">Rubiaceae</tp:taxon-name-part></tp:taxon-name>). These findings align with <xref ref-type="bibr" rid="B5">Bremer (2009)</xref>, who established the monophyly of the <tp:taxon-name><tp:taxon-name-part taxon-name-part-type="family">Rubiaceae</tp:taxon-name-part></tp:taxon-name> family. The <italic>matK</italic> phylogenetic tree shows that <italic><tp:taxon-name><tp:taxon-name-part taxon-name-part-type="genus" reg="Argostemma">A.</tp:taxon-name-part> <tp:taxon-name-part taxon-name-part-type="species" reg="sawmlianae">sawmlianae</tp:taxon-name-part></tp:taxon-name></italic> clusters closely with <italic><tp:taxon-name><tp:taxon-name-part taxon-name-part-type="genus" reg="Argostemma">A.</tp:taxon-name-part> <tp:taxon-name-part taxon-name-part-type="species" reg="hookeri">hookeri</tp:taxon-name-part></tp:taxon-name></italic> King and <italic><tp:taxon-name><tp:taxon-name-part taxon-name-part-type="genus" reg="Argostemma">A.</tp:taxon-name-part> <tp:taxon-name-part taxon-name-part-type="species" reg="yappii">yappii</tp:taxon-name-part></tp:taxon-name></italic> King, supported by bootstrap values ranging from 45 to 98. Similarly, in the ITS2 phylogenetic tree, <italic><tp:taxon-name><tp:taxon-name-part taxon-name-part-type="genus" reg="Argostemma">A.</tp:taxon-name-part> <tp:taxon-name-part taxon-name-part-type="species" reg="sawmlianae">sawmlianae</tp:taxon-name-part></tp:taxon-name></italic> forms a well-supported clade with <italic><tp:taxon-name><tp:taxon-name-part taxon-name-part-type="genus" reg="Argostemma">A.</tp:taxon-name-part> <tp:taxon-name-part taxon-name-part-type="species" reg="yappii">yappii</tp:taxon-name-part></tp:taxon-name></italic> (bootstrap 85), together constituting a distinct <italic><tp:taxon-name><tp:taxon-name-part taxon-name-part-type="genus" reg="Argostemma">Argostemma</tp:taxon-name-part></tp:taxon-name></italic> group. The genomic data for allied taxa <italic><tp:taxon-name><tp:taxon-name-part taxon-name-part-type="genus" reg="Argostemma">Argostemma</tp:taxon-name-part> <tp:taxon-name-part taxon-name-part-type="species" reg="courtallense">courtallense</tp:taxon-name-part></tp:taxon-name></italic> Arn. and <italic><tp:taxon-name><tp:taxon-name-part taxon-name-part-type="genus" reg="Argostemma">A.</tp:taxon-name-part> <tp:taxon-name-part taxon-name-part-type="species" reg="sarmentosum">sarmentosum</tp:taxon-name-part></tp:taxon-name></italic> Wall. were not available in the <abbrev xmlns:xlink="http://www.w3.org/1999/xlink" xlink:title="National Center for Biotechnology Information" id="ABBRID0EN3AE" xlink:type="simple">NCBI</abbrev> database, and therefore, these species could not be included in the phylogenetic analysis.</p></sec></tp:treatment-sec><tp:treatment-sec><!--Section generated to contain objects referenced in tp:taxon-treatment.--><supplementary-material xmlns:xlink="http://www.w3.org/1999/xlink" id="S1" position="float" orientation="portrait" xlink:type="simple"><object-id content-type="arpha" xlink:type="simple">DE50499F-06D5-5B37-A555-FDE8B50A27E2</object-id><label>Supplementary material 1</label><caption><p>Accession numbers of <italic>matK</italic> and ITS2 gene sequences information of <tp:taxon-name><tp:taxon-name-part taxon-name-part-type="family">Rubiaceae</tp:taxon-name-part></tp:taxon-name> species</p></caption><statement content-type="dataType"><label>Data type</label><p>docx</p></statement><statement content-type="notes"><label>Explanation note</label><p>Downloaded from the GenBank (<ext-link xlink:type="simple" ext-link-type="uri" xlink:href="http://www.ncbi.nlm.nih.gov/Genbank">www.ncbi.nlm.nih.gov/Genbank</ext-link>).</p></statement><media xlink:href="phytokeys-266-317_article-162537__-s001.docx" mimetype="application" mime-subtype="vnd.openxmlformats-officedocument.wordprocessingml.document" position="float" orientation="portrait" xlink:type="simple" id="oo_1477627.docx"><uri content-type="original_file" xlink:type="simple">https://binary.pensoft.net/file/1477627</uri></media><permissions><license xlink:type="simple"><license-p>This dataset is made available under the Open Database License (http://opendatacommons.org/licenses/odbl/1.0/). The Open Database License (ODbL) is a license agreement intended to allow users to freely share, modify, and use this Dataset while maintaining this same freedom for others, provided that the original source and author(s) are credited.</license-p></license></permissions><attrib specific-use="authors">Margaret Lalhlupuii, Lal Tlanhlui, Sandhyarani Devi Khomdram, Sanatombi Devi Yumkham</attrib></supplementary-material></tp:treatment-sec><ref-list><ref id="B15"><mixed-citation xmlns:xlink="http://www.w3.org/1999/xlink" xlink:type="simple">IUCN (<year>2024</year>) Guidelines for Using the IUCN Red List Categories and Criteria. Prepared by Standards and Petitions Committee. <ext-link xlink:href="https://www.iucnredlist.org/documents/RedListGuidelines.pdf" ext-link-type="uri" xlink:type="simple">https://www.iucnredlist.org/documents/RedListGuidelines.pdf</ext-link></mixed-citation></ref><ref id="B5"><mixed-citation xmlns:xlink="http://www.w3.org/1999/xlink" xlink:type="simple"><person-group><name name-style="western"><surname>Bremer</surname><given-names>B</given-names></name></person-group> (<year>2009</year>) <article-title>A review of molecular phylogenetic studies of <tp:taxon-name><tp:taxon-name-part taxon-name-part-type="family">Rubiaceae</tp:taxon-name-part></tp:taxon-name>.</article-title><source>Annals of Missouri Botanical Garden</source><volume>96</volume>: <fpage>4</fpage>–<lpage>26</lpage>. <ext-link xlink:href="10.3417/2006197" ext-link-type="doi" xlink:type="simple">https://doi.org/10.3417/2006197</ext-link></mixed-citation></ref></ref-list></tp:taxon-treatment>
